# Supplementary material for: Processing of translation units by student and semi-professional translators in translating texts with different levels of translation difficulty
Source: PLoS One. 2025 Apr 8;20(4):e0320809. doi: 10.1371/journal.pone.0320809 (PMC11978049; doi:10.1371/journal.pone.0320809)
Supplement: S1 File — (XLSX) [file pone.0320809.s001.xlsx]

## Sheet: Sheet1
Subject（S=student；SP=semi-professional)	Gender	Translation difficulty for Text A	Translation difficulty for Text B	Typing speed (seconds)	Pausing time in drafting for Text A	Drafting time for Text A	Pausing ratio for Text A	APTU size for Text A	Number of 1-word TUs for Text A	Number of 2-word TUs for Text A	Number of 3-word TUs for Text A	Number of 4-word TUs for Text A	Number of 5-word TUs for Text A	Number of 6-word TUs for Text A	Number of 7-word TUs for Text A	Number of 8-word TUs for Text A	Number of 9-word TUs for Text A	Number of ≥10-word TUs for Text A	Number of N-PTUs for Text A	Number of PTUs for Text A	Total number of TUs for Text A	Number of production words for Text A		Pausing time in drafting for Text B	Drafting time for Text B	Pausing ratio for Text B	APTU size for Text B	Number of 1-word TUs for Text B	Number of 2-word TUs for Text B	Number of 3-word TUs for Text B	Number of 4-word TUs for Text B	Number of 5-word TUs for Text B	Number of 6-word TUs for Text B	Number of 7-word TUs for Text B	Number of 8-word TUs for Text B	Number of 9-word TUs for Text B	Number of ≥10-word TUs for Text B	Number of N-PTUs for Text B	Number of PTUs for Text B	Total number of TUs for Text B	Number of production words for Text B
S1	Female	2.5	4	189	891	1227	72.65	2.29	23	17	7	5	4	0	0	0	0	1	25	57	82	131		1370	1869	73.3	2.44	30	17	11	6	2	6	2	0	0	0	29	74	103	181
S2	Female	3	4.5	188	464	966	48.02	3.7	16	8	7	7	3	3	0	1	1	1	12	47	59	178		680	1320	51.53	2.64	17	15	16	5	3	1	3	1	1	0	16	62	78	164
S3	Female	3	5	191	1119	1642	68.16	2.1	35	17	10	7	2	2	1	0	0	0	24	74	98	156		1379	1940	71.07	2.2	38	27	10	7	2	4	2	0	0	0	26	90	116	198
S4	Female	3.5	5	192	366	640	57.12	3.24	10	9	5	3	3	3	2	0	2	0	7	37	44	120		768	1303	58.93	2.85	26	11	9	13	9	0	0	1	0	2	14	71	85	203
S5	Male	3.5	5	188	572	856	66.84	3.42	7	9	7	3	3	1	2	1	1	1	8	35	43	120		1379	1940	72.33	3.72	11	11	4	8	6	3	3	3	0	2	22	51	73	190
S6	Female	3	5	195	951	1425	66.77	2.26	21	11	10	9	1	1	0	0	0	0	14	53	67	120		1270	1745	72.78	2.5	18	17	15	7	4	0	0	0	0	1	27	62	89	155
S7	Female	3.5	5	193	431	748	57.61	3.82	6	7	8	2	4	3	0	1	1	1	8	34	42	130		2432	2924	83.16	2.39	30	20	13	9	3	2	1	0	0	1	29	79	108	189
S8	Male	3	5	192	544	957	56.87	2.3	29	19	11	6	2	1	2	0	1	0	12	71	83	164		1232	1799	68.51	2.63	34	25	7	12	5	4	1	3	1	0	36	92	128	242
S9	Female	3	4.5	195	702	1069	65.66	2.56	19	9	12	9	4	2	0	0	0	0	8	55	63	141		471	1064	44.26	3.64	15	9	9	4	6	2	7	0	0	3	13	56	69	204
S10	Female	3	5	189	665	978	68	2.71	15	10	8	6	1	4	0	0	0	1	29	45	74	122		858	1421	60.37	3.24	16	11	10	8	11	2	0	1	0	2	35	61	96	198
S11	Female	3	5	194	1599	2068	77.33	1.97	33	20	11	5	1	0	0	0	0	0	36	72	108	142		2141	2733	78.34	2.08	46	18	10	4	4	1	1	0	2	0	33	86	119	179
S12	Female	2.5	4.5	193	502	911	55.1	3.05	17	22	12	2	3	0	1	0	0	1	9	58	67	177		1304	1919	67.95	1.93	43	35	9	8	2	0	0	1	0	0	14	98	112	190
S13	Female	3	5	190	1803	2232	80.77	2.31	28	16	10	6	3	2	2	0	0	0	44	67	111	155		1482	1996	74.23	2.63	21	19	15	8	5	4	1	0	0	0	29	73	102	192
S14	Female	3	5	195	535	981	54.51	2.78	20	10	9	2	3	1	3	0	0	1	16	50	66	139		1294	1953	66.25	2.25	35	26	15	5	4	3	0	0	0	1	26	89	115	201
S15	Male	3	5	188	779	1215	64.11	2.64	12	18	9	8	4	1	1	0	0	0	13	53	66	140		1251	1895	66.04	2.35	33	18	10	10	2	2	1	0	0	1	14	77	91	181
S16	Female	3	5	192	672	1031	65.24	2.89	10	20	7	6	0	2	1	0	0	2	9	48	57	139		901	1425	63.22	3.66	10	7	14	8	5	4	1	2	1	1	15	53	68	194
S17	Female	3.5	5	188	741	1231	60.2	2.48	17	11	12	10	0	1	0	1	0	0	19	52	71	129		1332	968	68.28	2.6	28	13	21	6	2	2	1	0	1	1	37	75	112	195
S18	Male	3	5	189	660	1046	63.13	2.35	23	18	9	8	3	2	0	1	0	0	13	62	75	146		1260	1274	98.89	2.12	39	29	10	5	4	2	2	0	0	0	37	91	128	193
S19	Female	3	5	194	804	1056	76.11	2.33	22	10	10	9	1	1	1	0	0	0	27	54	81	126		698	1225	57.01	3.22	18	13	8	8	2	5	2	3	1	1	23	61	84	197
S20	Female	2	4	190	165	503	32.91	4.55	6	5	3	3	2	3	2	1	1	3	2	29	31	132		516	917	56.29	3.21	15	9	12	9	1	3	2	3	0	1	5	55	60	177
S21	Female	3	5	188	440	811	54.27	3.56	6	12	3	5	4	2	2	1	1	1	8	37	45	132		557	1092	50.99	3.46	10	15	10	4	5	2	0	2	1	1	11	50	61	173
S22	Female	2.5	4.5	194	962	1415	67.97	2.52	18	14	7	5	4	1	1	0	1	0	17	51	68	129		1624	2319	70.05	2.36	36	25	7	5	5	1	1	1	0	2	31	83	114	196
S23	Female	3	5	193	1051	1362	77.18	2.57	19	11	9	6	1	5	1	0	0	0	6	52	58	134		1751	2186	80.09	2.2	32	21	20	8	3	1	0	0	0	0	10	85	95	187
S24	Male	3	5	191	767	1207	63.54	3.43	13	11	7	4	1	1	4	2	1	2	7	46	53	158		1323	1903	69.52	3.49	21	10	10	4	3	2	2	3	0	2	23	57	80	199
S25	Female	3	5	192	778	1199	64.9	2.15	22	21	7	4	4	1	0	0	0	0	20	59	79	127		894	1459	61.32	2.5	22	17	15	9	2	3	0	1	0	0	15	69	84	173
S26	Female	3.5	5	195	884	1292	68.42	2.69	17	15	6	5	5	1	1	1	1	0	29	52	81	140		556	1082	51.38	2.73	18	14	11	9	5	2	1	1	0	0	7	61	68	167
S27	Female	2.5	4.5	188	1822	2308	78.95	2.39	25	13	10	9	3	2	1	0	0	0	36	63	99	151		2321	2972	78.09	2.61	26	24	12	12	2	2	3	2	0	0	39	83	122	217
S28	Female	3	5	189	686	1169	58.65	2.15	26	14	17	6	1	1	0	0	0	0	14	65	79	140		1384	1939	71.37	2.06	33	24	11	4	2	2	1	0	0	0	44	77	121	159
S29	Female	3	5	193	586	1013	57.86	3.25	11	6	7	6	4	2	3	0	1	0	14	40	54	130		1043	1570	66.49	3.09	13	10	15	6	5	3	1	0	0	1	20	54	74	167
S30	Female	3.5	5	188	1532	1931	79.34	1.9	35	16	13	3	3	0	0	0	0	0	29	70	99	133		2029	2733	74.27	2.16	46	24	12	9	4	2	0	2	0	0	31	99	130	214
S31	Male	3	5	191	792	1204	65.83	2.63	18	16	9	7	4	1	2	1	0	0	10	58	68	153		949	1599	59.4	2.94	24	17	18	5	4	4	2	1	0	3	17	78	95	230
S32	Female	3	5	190	519	682	76.02	3.65	9	8	8	6	3	3	0	4	1	1	10	43	53	157		679	1178	57.68	4.12	6	11	10	5	5	4	2	3	2	2	16	50	66	206
S33	Female	3	5	193	637	1075	59.25	2.22	24	12	7	7	2	1	1	0	0	0	27	54	81	120		927	1513	61.3	2.13	31	19	9	2	2	2	1	0	0	1	33	67	100	143
S34	Female	3	5	188	2225	2659	83.69	2.16	31	18	14	2	4	2	1	0	0	0	56	72	128	156		881	1355	65.01	3.68	12	7	6	7	4	4	0	0	0	4	29	44	73	162
S35	Female	2.5	4	194	957	1432	66.8	2.07	33	23	15	7	2	1	0	0	0	0	21	81	102	168		691	1016	68.06	2.66	26	17	13	8	4	2	4	0	1	0	15	75	90	200
S36	Female	3	5	194	883	1308	67.56	2.62	19	13	9	10	3	3	1	0	0	0	17	58	75	152		1311	1817	72.14	2.13	36	23	19	8	3	1	0	0	0	0	30	90	120	192
S37	Female	3	5	192	831	1268	65.56	2.44	22	17	5	7	1	5	0	1	0	0	19	58	77	142		1215	1763	68.92	2.95	19	10	15	11	6	2	1	0	0	1	21	66	87	195
S38	Female	3.5	5	189	1938	2347	82.56	2.22	24	13	11	6	2	2	0	0	0	0	37	58	95	129		2233	3287	67.94	2.41	30	21	16	4	5	5	1	0	0	0	54	82	136	198
S39	Female	3	5	194	527	798	65.99	3.1	12	11	6	3	2	3	1	1	0	2	5	41	46	127		807	1127.98	71.58	3.41	11	11	8	4	10	3	1	1	2	0	9	51	60	174
S40	Female	3	5	192	702	1208	58.13	2.87	15	11	13	5	3	1	1	2	1	0	28	52	80	149		1499	2126	70.51	2.1	42	21	19	10	3	1	0	0	0	0	37	96	133	202
S41	Male	3	5	188	310	598	51.83	3.46	9	5	4	8	4	2	1	0	1	1	15	35	50	121		469	836	56.06	3.8	6	12	13	6	0	3	2	3	3	1	24	49	73	186
S42	Female	3.5	5	195	863	1205	71.6	2.32	20	13	13	6	3	1	0	0	0	0	18	56	74	130		3072	3706	82.87	2.13	45	21	14	13	3	1	1	0	0	0	54	98	152	209
S43	Female	3	5	190	558	880	63.5	2.83	17	7	2	6	5	3	1	1	0	0	16	42	58	119		818	1372	59.67	2.85	21	14	9	8	8	2	0	2	1	0	25	65	90	185
S44	Female	3	5	192	362	751	48.26	3.74	10	8	1	4	4	1	3	0	1	3	17	35	52	131		761	1237	61.57	3.36	16	8	11	8	7	2	2	0	3	1	14	58	72	195
S45	Female	3.5	5	188	619	921	67.16	2.86	16	5	10	6	3	1	1	1	0	1	28	44	72	126		1201	1801	66.67	2.88	22	24	10	13	3	8	1	1	1	0	43	83	126	239
S46	Female	3	5	193	1304	1662	78.48	2.75	13	15	3	6	3	1	2	0	0	1	25	44	69	121		1200.01	1814	66.12	3.72	12	9	10	9	5	6	2	2	1	2	38	58	96	216
S47	Female	3	5	191	1125	1544	72.83	2.47	25	11	8	6	3	0	2	1	1	0	49	57	106	141		1752.94	2316.97	75.65	2.7	26	10	16	6	2	5	4	0	0	0	53	69	122	186
S48	Female	3	4.5	195	994	1441	68.96	1.75	43	14	8	3	2	0	1	0	0	0	55	71	126	124		1435	2123	67.59	2.03	46	18	16	7	1	2	0	0	0	1	49	91	140	185
S49	Female	3	5	191	818	1168	70.08	2.56	21	15	7	5	5	2	1	0	0	1	39	57	96	146		1481	2018	73.38	2.78	20	24	16	6	2	1	3	3	0	1	50	76	126	211
S50	Male	3.5	5	189	806	998	80.71	3.46	7	8	10	1	2	2	2	1	0	2	25	35	60	121		1695.02	2238	75.72	2.8	19	15	15	4	4	2	4	0	1	0	42	64	106	179
S51	Female	3.5	5	195	1256	1627	77.22	2.63	16	14	13	4	6	3	0	0	0	0	23	56	79	147		1653	2179	75.88	3.31	21	8	11	7	4	3	0	0	4	3	33	61	94	202
S52	Female	3	5	188	345	631	54.62	3.63	7	7	4	6	4	4	0	1	2	0	18	35	53	127		1094	1497	73.09	2.72	23	17	19	5	4	5	1	2	0	0	30	76	106	207
S53	Female	2.5	4	189	507	915	55.43	2.2	22	9	9	4	5	0	0	0	0	0	21	49	70	108		768	1414	54.31	2.47	34	14	11	10	3	2	1	3	0	0	27	78	105	193
S54	Female	3	5	194	1320	1978	66.75	2.71	24	6	11	6	6	3	0	2	0	0	37	58	95	157		1673	2516	66.52	2.86	20	27	21	12	4	4	1	1	1	1	52	92	144	263
S55	Female	3	5	194	836	1202	69.57	2.25	18	21	7	9	1	1	0	0	0	0	26	57	83	128		1248	1785.99	69.89	2.59	27	14	14	10	5	3	2	0	0	0	40	75	115	194
SP1	Female	3	4.5	192	710	981	72.37	2.48	18	11	7	8	1	2	2	0	0	0	27	49	76	122		1198	1837	65.21	2.64	26	19	9	11	1	3	2	0	1	1	22	73	95	193
SP2	Female	3	5	188	441	802	54.98	4.03	11	3	5	3	2	1	3	1	2	1	14	32	46	129		1075	1555	69.13	3.09	14	9	12	5	5	3	3	0	1	0	32	52	84	161
SP3	Female	3.5	5	192	866	1274	67.97	2.75	15	15	6	6	5	4	1	0	0	0	27	52	79	143		2378	2990	79.53	2.36	31	23	11	11	3	2	0	0	0	1	90	82	172	194
SP4	Female	3	5	189	397	765	51.89	4.19	8	2	3	10	1	1	3	1	0	2	9	31	40	130		1649	2267	72.73	3.39	12	9	9	9	4	5	0	1	0	2	55	51	106	173
SP5	Male	2.5	4	195	1073	1614	66.48	1.95	37	12	11	8	0	1	0	0	0	1	20	70	90	137		1708	2454	69.6	2.02	37	30	13	6	2	2	0	0	0	0	37	90	127	182
SP6	Female	3	5	190	824	1016	81.1	3.44	13	5	3	6	3	2	2	3	0	1	12	38	50	131		1927	2452	78.58	3.25	10	13	15	8	1	2	1	3	1	1	39	54	93	179
SP7	Female	3	5	195	1466	1900	77.15	2.73	14	19	8	6	6	0	1	2	0	0	34	56	90	153		1442	2038	70.75	3.04	18	15	10	13	8	5	1	0	1	0	28	71	99	216
SP8	Female	2.5	4.5	188	1378	1821	75.67	2.18	31	11	3	6	3	2	2	0	0	0	23	58	81	127		2120	2721	77.91	2.29	28	19	21	4	2	0	2	1	0	0	37	77	114	177
SP9	Female	4	5	188	784	1189	65.93	2.38	27	14	7	7	6	1	0	0	0	1	22	63	85	150		1964	2454	80	2.15	31	22	14	7	2	2	0	0	0	0	23	78	101	167
SP10	Female	3.5	5	194	665	1012	65.71	3.5	8	9	7	4	3	2	2	1	1	1	23	38	61	133		2129	2805	75.9	3.01	19	21	10	8	3	4	0	1	2	2	48	70	118	211
SP11	Female	2	4	195	290	528	54.92	5.31	2	3	4	3	2	0	2	0	2	4	8	22	30	117		1265	1679	75.34	4.41	6	12	6	9	3	1	2	1	0	6	36	46	82	203
SP12	Male	4	5	192	1204	1634	73.68	2.35	19	16	10	3	4	0	2	0	0	0	25	54	79	127		2492	3099	80.41	2.21	32	20	13	9	2	1	0	0	0	1	33	78	111	173
SP13	Female	3	5	192	1007	1439	69.97	3.17	19	10	8	5	4	2	5	0	2	1	27	56	83	178		935	1424	65.66	2.57	28	14	14	8	7	3	1	0	1	0	26	76	102	199
SP14	Female	3	5	195	1349	1741	77.48	2.22	29	9	10	3	3	3	1	0	0	0	26	58	84	129		1771	2341	75.65	1.86	45	23	13	3	2	2	0	0	0	0	21	88	109	164
SP15	Female	3.5	5	188	571	987	57.86	3.59	14	7	8	8	4	5	2	1	2	1	14	52	66	187		906	1136	79.81	3.45	18	14	11	9	6	6	2	0	1	3	24	70	94	242
SP16	Female	3	5	189	1257	1852	67.87	1.68	55	13	6	1	1	1	3	0	0	0	61	80	141	135		2070	2973	69.63	1.73	68	28	13	6	0	3	0	0	0	0	81	118	199	205
SP17	Female	3.5	5	194	310	691	44.91	4	9	5	5	2	2	0	2	3	0	3	4	31	34	124		719	1267	56.79	3.13	22	16	7	6	4	4	3	0	0	3	12	65	77	204
SP18	Female	3	4.5	190	244	559	43.75	4.48	6	3	2	8	4	2	2	1	1	2	7	31	38	139		603	1154	52.25	3.37	11	12	11	6	8	4	1	1	2	0	16	56	72	189
SP19	Female	3.5	5	189	240	569	42.22	3.21	13	2	10	4	2	1	2	1	2	0	4	37	41	119		847	1312	64.56	2.64	20	20	9	7	4	2	1	0	2	0	16	65	81	172
SP20	Male	3	5	194	1617	1968	82.18	2.1	26	18	10	7	3	0	0	0	0	0	41	64	105	135		1697	2195	77.33	2.04	43	16	17	12	2	0	0	0	0	0	42	90	132	184
SP21	Female	3	5	188	853	1159	73.65	2.8	13	14	9	2	4	2	0	1	0	1	15	46	61	129		931	1415	6578	2.78	25	18	14	7	2	4	3	2	0	1	24	76	100	212
SP22	Female	3.5	5	193	1052	1504	69.95	3.15	13	10	9	10	4	1	4	0	0	1	22	52	74	164		1618	1999	80.94	2.29	34	27	17	6	3	4	0	0	1	0	30	92	122	211
SP23	Female	3.5	5	190	928	1329	69.87	2.64	18	16	8	4	6	2	1	0	1	0	20	56	76	148		1457	2012	72.38	2.98	18	18	11	7	5	4	0	0	4	0	20	67	87	200
SP24	Female	3	5	189	744	1139	65.28	2.48	19	7	14	5	3	1	0	1	0	0	13	50	63	124		1795	2262	79.36	2.06	38	16	17	7	0	0	0	2	0	0	31	80	111	165
SP25	Male	3.5	5	192	505	1009	50.08	3.07	17	6	4	3	3	3	1	1	0	2	4	40	44	123		1045	1501	69.64	2.93	23	13	9	8	3	2	2	3	2	0	14	65	79	191
SP26	Female	4	5	194	1548	1858	83.32	2.19	19	17	9	4	4	0	0	0	0	0	33	53	86	116		1511	2040	74.11	2.54	35	14	12	9	3	2	2	1	1	1	40	80	120	203
SP27	Male	3	5	188	829	1343	61.71	2.18	30	21	8	6	4	1	0	0	1	0	47	71	118	155		1019	1604	63.57	2.4	27	22	13	7	2	2	0	0	0	2	55	75	130	180
SP28	Female	3.5	5	190	645	1035	62.31	2.07	32	10	8	2	4	3	0	0	0	0	21	59	80	122		777	1303	59.63	2.81	16	20	11	4	4	6	1	0	1	0	28	63	91	177
SP29	Female	4	5	194	1185	1587	74.66	2.01	29	22	13	2	1	1	0	1	0	0	31	69	100	139		2006	2660	75.41	2.06	53	20	14	8	2	0	1	3	0	0	46	101	147	208
SP30	Female	3.5	5	191	1051	1376	76.42	2.93	14	8	8	7	4	3	1	1	0	0	17	46	63	135		1668	2154	77.44	2.55	21	18	14	8	2	1	0	3	0	0	22	67	89	171
SP31	Female	4	5	192	2085	2631	79.24	2.06	28	28	12	7	1	1	0	0	0	0	51	77	128	159		2461	3205.96	76.78	2.53	43	21	20	11	5	3	3	0	0	2	62	108	170	273
SP32	Female	3	5	188	561	1010	55.58	2.06	26	19	12	6	2	0	0	0	0	0	34	65	99	134		1247	1727	72.23	1.63	39	19	6	4	0	0	0	0	0	0	60	68	128	111
SP33	Male	3	4.5	193	529	855	61.95	3.89	8	1	7	9	3	3	3	0	1	1	10	36	46	140		1174	1567	72.36	3.7	9	6	12	8	4	2	1	2	0	3	12	47	59	174
SP34	Female	3	5	193	403	734	55.03	2.89	14	10	7	5	3	3	2	1	0	0	12	45	57	130		1622	2017	65.53	2.37	34	20	16	3	4	4	0	0	1	1	47	83	130	197
SP35	Female	3	5	188	95	361	26.42	7.17	1	0	1	0	1	2	1	1	0	5	12	12	24	86		1765	1282	52.26	3.38	13	10	11	9	3	4	1	1	0	3	18	55	73	186
